# Supplementary material for: Molecular testing for cytologically suspicious and malignant (Bethesda V and VI) thyroid nodules to optimize the extent of surgical intervention: a retrospective chart review
Source: J Otolaryngol Head Neck Surg. 2021 Apr 28;50:29. doi: 10.1186/s40463-021-00500-6 (PMC8082804; doi:10.1186/s40463-021-00500-6)
Supplement: Supplementary file 1 — Additional file 1. [file 40463_2021_500_MOESM1_ESM.xlsx]

## Sheet: Sheet1
Unit #	Procedure	FNA	Final Path Report	Molecular Testing	Mutation	Age	Gender	U/S size	Optimal Surgery (based on just clinicopathologic factors)	Does mutation change management?
McGill
271523 Ausc 5258 1311	LtSubtx, SLNB, CND	Lt b5	Malignant (pap Lt 3.6 solid/trabecular variant)	ThyGenx, V3	None, PTEN	65	F	3.9	Yes (aggresive path feature, but non-aggressive mutation)	Yes (decrease extent of treatment)
677279 cict 6754 1519	Ttx, SLNB, CND	Rt B6	Malignant (pap Rt 2, micropap x 2)	ThyGenx	BRAF V600E	50	F	1.6	Yes (aggressive mutation)	Yes (increase extent of treatment)
1017469 Pais 6451 1617	LtSubtx, SLNB, CND	Lt b6	Malignant (pap 2.6 Lt)	ThyGenx	None	53	F	2.6	Yes (no aggressive features or mutations)	No
210316 Pref 7754 0614	LtSubtx, SLNB, CND	Lt b5	Malignant (pap Lt 2.7)	ThyGenx	None	40	F	3.1	Yes (no aggressive features or mutations)	No
1100805 antc 5762 1915	Ttx, SLNB, CND, Rt inf ptx reimplant	Rt B5	Malignant (pap Rt 0.7, micropap x 2, p1)	ThyGenx	BRAF V600E	59	F	1.3	No (aggressive mutation, but 0.7cm)	Yes (increase extent of treatment)
35446 digm 6158 0111	Ttx, SLNB, CND	Rt/Isth B5	Malignant (pap Rt 1.3, micropap x 1, 1/2 LN+ 0.2)	ThyGenx	BRAF V600E	56	F	1.3	Yes (aggressive mutation)	No
5189261 zhul 8905 1710	Ttx, SLNB, CND	Lt B6	Malignant (Lt pap 3.5 10% tall cell/hobnail ete?, Rt multiple micropap, 4/5 LN+ 0.2, CLT)			56	F	1.5	Yes (aggressive features, +LN)
1469873 meac 8452 1818	RtSubtx, SLNB, CND	Rt b6	Malignant (Rt pap 2.6 minor columnar/hobnail <10%, Rt 1.5 pap with 30% solid)	ThyGenx	NRAS	33	F	3.1	Yes (borderline path features, mutation mid-agressivity)	Yes (decrease extent of treatment)
1465911 Mora 9612 0415	LtSubtx, SLNB, CND	Lt B5	Malignant (pap Lt 1.6)	ThyGenx	BRAF K601E	21	M	1.3	Yes (mutation mid-aggressivity)	No
1098001 jacs 7111 0715	RtSubtx, SLNB, CND	Rt b6	Malignant (pap Rt 2.1)			46	M	1.8	Yes (no aggressive features )
622346 Spaa 6908 0714	LtSubtx, SLNB, CND	Lt B5	Malignant (pap Lt 1.2, 1/3 LN+ 0.1, clt)	ThyGenx	KRAS	48	M	0.9	Yes (mutation mid-aggressivity)	Yes (decrease extent of treatment)
1245340 Kaln 7704 1919	RtSubtx, SLNB, CND	Rt b6	Malignant (pap Rt 1.6, micropap x 2)			40	M	3.5	Yes (no aggressive features)
1416533 chay 5004 2012	RtSubtx, SLNB, CND	Rt b6	Malignant (pap Rt 1.2)	ThyGenx	None	67	M	1.9	Yes (no aggressive features or mutations)	No
5387639 Trah 6251 2611	RtCompltx, SLNB, CND	Rt B5	Malignant (micropap Rt 0.8 hobnail tall cell, 1/1 LN+ 0.1, p1)			56	F	1.6	No (aggressive features, LN+)
746758 Sade 4960 0419	RtSubtx, SLNB, CND	Rt B5	Malignant (pap Rt 2, 1.2, micropap x 2,p1)	ThyGenx	None	68	F	1.5	Yes (no aggressive features or mutations)	No
605930 Vols 4102 1012	Ttx, SLNB, CND	Lt B6	Malignant (pap Lt 3, micropap x 4)	ThyGenx	BRAF V600E	77	M	4	Yes (aggressive mutation)	Yes (increase extent of treatment)
1502069 colk 7009 2514	LtSubtx, SLNB, CND	Lt B6	Malignant (pap Lt 0.9, micropap x 2, p1)	ThyGenx	None	47	M	1	Yes (no aggressive features or mutations)	No
1043635 Nguh 7956 2813	LtSubtx, SLNB, CND	Ist B5	Malignant (micropap 0.4 isth, micropap x 1, 2/2 LN+ 0.1)	ThyGenx	HRAS	38	F	1.8	Yes (mutation mid-aggressivity)	Yes (decrease extent of treatment)
1274244 Duxj 8460 3117	LtSubtx, SLNB, CND	Lt B6	Malignant (pap Lt 1, micropap x 2)	ThyGenx	None	33	F	1.1	Yes (no aggressive features or mutations)	No
1505482 Chic 7953 0217	Ttx, SLNB, CND	Lt B6	Malignant (pap Lt 1.8, micropap x 1, 2/3 LN+ 0.4)	ThyGenx	BRAF V600E	39	F	1.8	Yes (aggressive mutation, LN+)	No
1416411 mirm 8354 2313	RtSubtx, SLNB, CND	Rt B6	Malignant (pap Rt 2.5, p1)	ThyGenx RVH	PAX8/PPARy	34	F	2.5	Yes (mutation mid-aggressivity)	No
334420 Tseh 5758 1118	Ttx, SLNB, CND, ptx	Lt B5	Malignant (pap Rt tall cell 1.7, micropap 0.7 Lt, micropap x 3, 1/12 LN+ 0.1, ptx left inf hypercellular)	ThyGenx	BRAF V600E	60	F	1.8	Yes (aggressive features and mutation, LN+)	No
1509244 Lepg 7112 1126	LtCompltx, SLNB, CND	Lt B6	Malignant (pap Lt hobnail 2.8)			46	M	2.7	No (aggresive path feature, completion)
1183726 Negm 7358 0212	RtSubtx, SLNB, CND	Rt B5	Malignant (follicular carcinoma minimally invasive Rt 1cm,clt)	ThyGenx	None	44	F	1.3	Yes (no aggressive features or mutations)	No
974909 Duqm 5859 2219	LtCompltx, SLNB, CND	Lt B6	Malignant (pap Lt 75% solid, micropap x 1)			60	F	2.2	No (completion)
1508666 Ayol 8205 0117	Ttx, SLNB, CND	Rt/Isth B6	Malignant (pap Rt 2.2 hobnail, micropap x1)	ThyGenx	BRAF V600E	35	M	2.2	Yes (aggressive features and mutation)	No
1509669 Ferr 7759 0415	LtSubtx, SLNB, CND	Lt B5	Malignant (micropap 0.6, micropap x 2)	ThyGenx	BRAF V600E	40	F	0.6	Yes (aggressive mutation but lesion 0.6)	No
271244 Sotf 3954 1010	Ttx, SLNB, CND	Lt B5	Malignant (pap Lt 0.9, micropap x2)	ThyGenx	BRAF V600E	79	F	1	Yes (aggressive feature)	Yes (increase extent of treatment)
931811 Girl 5158 1611	RtSubtx, SLNB, CND	Rt B5	Malignant (pap Rt 1.7)	ThyGenx	None	64	F	1.6	Yes (no aggressive features or mutations)	No
1504814 Frai 4553 0917	Ttx, SLNB, CND	Lt B5	Malignant (pap Lt 0.8 30% hobnail features, clt)			73	F	2	Yes (aggressive features)
1509668 Loua 8603 2513	Ttx, SLNB, CND	Lt B6	Malignant (pap Lt 1.2 15% tall cell, micropap x1, 5/8 LN+ 0.25)	ThyGenx	BRAF V600E	32	M	1.4	Yes (aggressive features and mutation)	No
1510382 Truj 8253 1211	LtSubtx, SLNB, CND	Lt B5	Malignant (pap Lt 2.8 (15% solid/trabecular, p1)			36	F	3.8	Yes (borderline path feature)
1094186 kess 5357 1419	Ttx, SLNB, CND	Rt b6	Malignant (pap Rt 2.8 10% hobnail, Rt 1.2 minor hobnail features, micropap x 4, 5/7 LN+ 0.1, p2)	ThyGenx	BRAF V600E	64	F	2.3	Yes (aggressive features and mutation)	No
1092747 horm 4205 0918	Ttx, SLNB, CND	Rt b6	Malignant (pap Rt 1.2, micropap x 7)	ThyGenx	BRAF V600E	76	M	1.4	Yes (aggressive mutation)	Yes (increase extent of treatment)
5413504 iaca 5108 2615	Ttx, SLNB, CND	Rt b6	Malignant (pap Rt 1.8, 5/5 LN+ 0.6)			66	M	1.5	Yes (LN+)
5401700 Mire 6959 1610	RtSubtx, SLNB, CND	Rt b6	Malignant (pap Rt 1.9 tall cell features, 1/1 LN+ 0.1)	ThyGenx	BRAF V600E	48	F	2.2	No (aggressive path features, aggressive mutation)	?
935613 Royf 4708 1213	RtSubtx, SLNB, CND	Rt B6	Malignant (micropap Rt 0.9)	ThyGenx	None	70	M	0.7	Yes (no aggressive features or mutations)	No
1511448 Ferc 6462 2811	RtSubtx, SLNB, CND	Rt b5	Malignant (pap Rt 1.7)	ThyGenx	None	53	F	1.9	Yes (no aggressive features or mutations)	No
1084196 Ante 3762 2412	RtSubtx, SLNB, CND	Rt b5	Malignant (pap Rt 1.9)			80	F	1.8	Yes (no aggressive features )
1516061 Emol 5956 0714	Ttx, SLNB, CND	Lt b6	Malignant (pap Lt 1.3 tall cell variant, CLT, ptx adenoma Lt)	ThyGenx	BRAF V600E	58	F	2	Yes (aggressive features and mutation)	No
504316 Kale 6157 1119	Ttx, SLNB, CND	Lt B5	Malignant (pap Lt 1cm, 1/1 LN+ <0.1, p1)	V3	HRAS	56	F	1	Yes (mutation mid-aggressivity, LN+)	No
287738 Elbs 7203 0811	Ttx, SLNB, CND	Isth/Rt B6	Malignant (pap Isth 1.5, micropap x 2, 4/6 LN+ 0.1)	ThyGenx	BRAF V600E	46	M	1.9	Yes (aggressive feature and mutation, LN+)	No
1109632 Apij 7151 0119	Lt comptx	Lt b6	Malignant (pap Lt 0.9 ete microscopic)	ThyGenx	BRAF V600E	47	F	1	No (completion done)	Yes (increase extent of surgery)
292670 Spef 3805 0215	LtSubtx, SLNB, CND	Lt b5	Malignant (pap Lt 2.3, micropap x 2)	ThyGenx	None	79	M	2.5	Yes (no aggressive features or mutations)	No
934784 Leve 6261 1817	RtSubtx, SLNB, CND	Rt B6	Malignant (pap Rt 0.7, 0.2, p1)	ThyGenx	No mutation	55	F	0.9	Yes (no aggressive features or mutations)	No
847936 Rogr 8652 2113	Ttx, SLNB, CND	Rt B6, Rt level 3 benign	Malignant (pap Rt 2.7 tall cell and columnar features ETE, 2.3 rt ptc tall cell features, micropap x 4 bilat, 6/8 LN+ 0.2, portions of 3 parathyroids)	ThyGenx	BRAF V600E	32	F	2.5	Yes (aggressive features and mutation, LN+)	No
1520354 Segj 9551 3017	Ttx, SLNB, CND	Rt B5	Malignant (pap Rt 3.3 20%-30% tall <10% hobnail, 2/8 LN+ 0.2, p1)	ThyGenx	BRAF V600E	23	F	2.5	Yes (aggressive features and mutation, LN+)	No
1519716 mekn 8454 0718	Ttx, SLNB, CND, Rt inf parathyroid reimplant	Lt b6	Malignant (pap Lt 1.1 20% hobnail 10% tall cell, 2/8 LN+ 0.5)	ThyGenx	BRAF V600E	34	F	1.8	Yes (aggressive features and mutation, LN+)	No
330002 schj 8262 0616	LtSubtx, SLNB, CND	Lt b5	Malignant (pap Lt 2.1)	ThyGenx	HRAS	35	F	2.7	Yes (mutation mid-aggressivity)	No
931112 Cril 7955 1915	RtSubtx, SLNB, CND	Rt B6	Malignant (pap Rt 2.1 20% solid/trab)	ThyGenx	NRAS	39	F	2.2	Yes (borderline path features, mutation mid-agressivity)	Yes (decrease extent of treatment)
1020654 melj 8955 1014	Ttx, SLNB, CND	Rt B6	Malignant (pap Rt 2.4 tall cell variant with hobnail features ETE gross invading muscle, 3/22 LN+ 0.3, p1)	ThyGenx	BRAF V600E	29	F	2.3	Yes (aggressive features and mutation, LN+)	No
5435937 Afsh 5555 1017	RtSubtx, SLNB, CND	Rt B5	Malignant (pap Rt 2.6)	ThyGenx	No mutation	62	F	2.6	Yes (no aggressive features or mutations)	No
1485031 Crea 8658 2518	Ttx, SLNB, CND	Rt B5	Malignant (pap Rt 3, 6/7 LN+ 0.8 ENE)	V3	BRAF V600E	31	F	3.8	Yes (aggressive features and mutation, LN+)	No
720926 padr 4809 2619	LtCompltx, SLNB, CND	Lt B5	Malignant (pap Lt 2 solid ki67 5%, p1)			69	M	2	No (aggresive path feature, completion)
1407151 Vinp 6503 1910	Rt comptx	Rt B6	Malignant (micropap 0.75, micropap x 4)			25	F	0.9	No (completion was done)
1461598 blue cross refugee	BND (Rt 3-6, Lt 6), RtCompltx, SLNB	Rt B5	Malignant (pap Rt 3.6 features of diffuse sclerosing, 4/9 LN+ 2.4)			48	F	2.6	No (aggresive path feature, LN+, completion)
1523483 India OH	RtCompltx, SLNB, CND	Rt B6	Malignant (pap Rt 1.5, micropap x 5, 7/10 LN+ 0.4)			35	F	2.1	No (LN+, completion)
5269062 Alid 8559 0427	Ttx, SLNB, CND	Lt B6	Malignant (pap Lt 0.8 minor tall cell, 1/14 LN+, p2 fragments)	ThyGenx	BRAF V600E	33	F	1	Yes (aggressive features and mutation, LN+)	No
1012909 Kort 7154 2813	LtSubtx, SLNB, CND	Lt B5	Malignant (pap Lt 1.8)	ThyGenx	No mutation	47	F	1.8	Yes (no aggressive path features, no mutation)	No
1030728 Loda 5802 1519	RtSubtx, SLNB, CND	Rt B5	Malignant (pap Rt 2.8, micropap x 2)	ThyGenx	No mutation	60	M	1.8	Yes (no aggressive features or mutations)	No
788102 youn 4559 0313	RtCompltx, SLNB, CND, Rt inf parathyroid reimplant	Rt/Isth B6	Malignant (pap Rt 1.2 solid/trab ki67 5%, micropap x6, 2/12 LN+ 0.4)			72	F	0.9	No (aggresive path feature, LN+, completion)
1164741 lemr 5503 2213	LtSubtx, SLNB, CND	Lt B6	Malignant (pap Lt 1.4, 2/2 LN+ 0.1)	ThyGenx RVH	No mutation	63	M	1.4	Yes (no aggressive features or mutations)	No
1530622 Leuy 6109 0516	Ttx, SLNB, CND	Rt B6	Malignant (pap Rt 2.1 tall cell ki67 10-15%, micropap, p3)	ThyGenx	BRAF V600E	57	F	2	Yes (aggressive features and mutation)	No
1261045 Camn 8360 2016	LtSubtx, SLNB, CND	Lt/isth B6	Malignant (pap Lt 1.3, 1/5 LN+ <0.1)	ThyGenx	No mutation	34	F	1.5	Yes (no aggressive features or mutations)	No
158420 Levh 6208 2414	RtSubtx, SLNB, CND	Rt B5	Malignant (pap Rt 1.0, micropap x 2)	ThyGenx	No mutation	52	M	1.5	Yes (no aggressive features or mutations)	No
191102 Kaur 6252 2617	LtSubtx, SLNB, CND	Lt B5	Malignant (pap Lt 2.1 and 2.0 25% solid/trab, micropap x 1, ki67 5%, p1)	ThyGenx	HRAS	56	F	3	Yes (borderline path features, mutation mid-agressivity)	Yes (decrease extent of treatment)
879079 Ocnm 9651 2417	Ttx, SLNB, CND	Rt B5	Malignant (pap Rt features of diffuse sclerosing variant, 5/11 LN+ 1.4, p1)			22	F	1.4	Yes (aggressive features, LN+)
1535033 Eldn 8457 0114	Ttx, SLNB, CND	Rt/Isth B6	Malignant (pap Rt 1.2 features of diffuse sclerosing variant, 4/4 LN+ 0.95 ENE, ki67 <5%)	ThyGenx	RET/PTC6 fusion (aggressive)	34	F	1.6	Yes (aggressive features and mutation, LN+)	No
1537397 thec 6712 0614	Ttx, SLNB, CND	Rt B5 (repeated at JGH B5 as well)	Malignant (pap Rt 1.3, micropap x2, 3/5 LN+ 0.16, p1)	ThyGenx	BRAF V600E	50	M	1.4	Yes (aggressive mutation, LN+)	No
1034213 Chia 7655 2117	LtSubtx, SLNB, CND	Lt B5	Benign (follicular adenoma)	ThyGenx	None	41	F	2.1	Yes (no aggressive path features or mutation)	No
451086 Samt 5558 2819	RtSubtx, SLNB, CND, ptx	Rt B5	NIFTP (Rt 0.5, parathyroid adenoma Rt sup)	ThyGenx	None	62	F	0.7	Yes (no aggressive path features or mutation)	No
1516466 Risc 8462 1118	RtSubtx, SLNB, CND	Rt B5	Benign (0.9cm scar with fibroinflammatory reaction, p1 with 2cm clear cell)	ThyGenx	None	33	F	0.9	Yes (no aggressive path features or mutation)	No
1330895 Raff 5854 0216	LtSubtx, SLNB, CND	Lt b5	Benign (Lt nodular follicular disease, possibly a 2mm micropap in ademomatoid nodule)	ThyGenx	None	58	F	1.9	Yes (no aggressive features or mutations)	No
969832 Posc 7562 0814	RtSubtx, SLNB, CND	Rt B5	NIFTP (Rt 0.6)	ThyGenx	NRAS	42	F	0.7	Yes (mutation mid-aggressivity)	No
507525 Elia 7255 1411	LtSubtx, SLNB, CND	Lt B5	NIFTP (Lt 1.5, p2)	ThyGenx	None	46	F	2.5	Yes (no aggressive features or mutations)	No
563396 Abis 6757 3127	RtSubtx, SLNB, CND	Rt B5	Malignant (pap Rt 0.6, micropap x1)	ThyGenx	No mutation	51	F	0.9	Yes (no aggressive features or mutation)	No
602745 Davh 9462 1417	Ttx, SLNB, CND	Lt B6	Malignant (micropap Lt 0.4, micropap x3, 1/10 LN+ 0.25)			24	F	0.6	Yes (LN+)
1447095 Neuk 7162 2810	RtSubtx, SLNB, CND	Rt B5	Malignant (nodule with psammoma bodies no residual tumor Rt 2, micropap x 4)	ThyGenx	No mutation	46	F	2.5	Yes (no aggressive features or mutation)	No
1539213 Dufj 9660 0313	Ttx, SLNB, CND	Lt B6	Malignant (pap Lt 1.8 hobnail, micropap x2)	ThyGenx	BRAF V600E	22	F	2.4	Yes (aggressive features and mutation)	No
814630 Chac 8551 0128	RtSubtx, SLNB, CND	Rt B5	Malignant (pap Rt 1cm, micropap x1)	ThyGenx	NRAS	33	F	1.5	Yes (mutation mid-aggressivity)	No
1414804 Jabc 5959 1415	LtSubtx, SLNB, CND	Lt B5	Malignant (pap Lt 2.2, p1)			59	F	3.5	Yes (no aggressive features)
1008383 Cheg 4301 1410	RtCompltx, SLNB, CND	Rt B5	Malignant (pap Rt 2.7 40% solid ki67 7%, p1)	ThyGenx	NRAS	75	M	2.9	No (aggressive features, mutation mid-aggressivity)	No
5407772 Kasf 7809 2111	LtSubtx, SLNB, CND	Lt B6	Malignant (micropap 0.8 Lt, clt)	ThyGenx	No mutation	39	M	1	Yes (no aggressive features or mutation)	No
1540375 Gelg 4305 1125	RtSubtx, SLNB, CND	Rt B6	Malignant (pap Rt 0.8, micropap x1, p1)	ThyGenx	No mutation	75	M	1.1	Yes (no aggressive features or mutation)	No
1544575 Zvyy 7859 0518	LtCompltx, SLNB, CND	Lt B5	Malignant (pap Lt 1.8 tall cell, micropap x1, p1)	ThyGenx	No mutation	40	F	2	No (aggressive features)	No
1202548 sobe 6359 0115	RtSubtx, SLNB, CND	Rt B5	Malignant, 1.2 cm PapCA	V3	HRAS, Gene expression profile positive	55	F	2	Yes (mutation mid-aggressivity)	No
136430 Chan 7351 3111	Ttx, SLNB, CND	Rt B6	papCA, 1.2 cm, 20% tall cell, ki67 10%	ThyGenx	BRAF V600E	45	F	1.4	Yes (aggressive features and mutation)	No
837877 LEDS 6453 1218	Ttx, SLNB, CND	Lt B6	papCA 0.7	ThyGenx	BRAF V600E	54	F	0.9	No (aggressive mutation but 0.7cm)	Yes (increase extent of treatment)
1544765 Mona 8304 0614	RtSubtx, SLNB, CND	Rt B5	Benign (nodular follicular disease)	ThyGenx	None	35	M	1	Yes (no aggressive features or mutation)	No
365 TKD	Subtx with isthmus, CND	Rt B5	PapCA (0.9, follicular)			30	F	0.9	Yes (no aggressive pathological features)			#REF!
LOUR83611915	Ttx, CND	Rt B5	PapCA (follicular, 3.2)			35	F	3.2	No (no aggressive pathological features)
SIMP51510812	Ttx, CND	Rt B5	PapCA (follicular, 2.2)			68	F	0.8	No (no aggressive pathological features)
SCHP34050415	Subtx, CND	Rt B6	PapCA (0.9)			85	M	0.9	Yes (no aggressive pathological features)
1506567	Subtx	Rt B6	PapCA (1.2, follicular)			46	M	1.2	Yes (no aggressive pathological features)
1507503	Subtx	Lt B5	PapCA (1.7, follicular, lymphovascular invasion)			61	F	1.7	Yes (no aggressive pathological features)
578832	Subtx	Rt B6	PapCA (2.5, 70% follicular, 30% solid/trabecular, lymphovascular invasion)			46	F	2.5	No (aggressive pathological features)
1060164	Subtx	Lt B5	PapCA (3.2, follicular)			59	F	3.2	Yes (no aggressive pathological features)
431178	Subtx	Rt B5	PapCA (1.5, 70% follicular, 30% solid/trabecular, capsular invasion, lymphovascular invasion)			52	F	1.5	No (aggressive pathological features)
769078	Ttx	Rt B5	PapCA (1.2)	Thygenx	BRAFV600E	49	F	1.2	Yes (aggressive mutation)	Yes (increase extent of treatment)
609655	Subtx	Rt B5	NIFTP (1.2)			53	F	1.2	Yes (no aggressive pathological features)
145768	Subtx	Lt B5	PapCA (follicular, 1.4)			68	F	1.4	Yes (no aggressive pathological features)
Technion
5	Subtx	Isthm B5	PapCA (follicular variant, no lymphovascular invasion)	ThyGeNEXT	No mutation	74	F	2.1	Yes (no aggressive features)	No
9	Ttx, SLNB	Rt B5	PapCA (capsule breach, +LN)	ThyGeNEXT	BRAF V600E	30	F	1.2	Yes (aggressive features)	No
10	Ttx, SLNB	Rt B5	PapCA (ECE, +LN)	ThyGeNEXT	BRAF V600E	68	F	1.7	Yes (aggressive features)	No
13	Ttx	Left B6	Sections from the Rt. thyroid lobe show papillary thyroid carcinoma, follicular variant, mostly encapsulated, 1 cm in diameter, completely excised. No evidence of lymphovascular invasion.	ThyGeNEXT	BRAF V600E	48	F	1.9	Yes (aggressive mutation)	Yes (increase extent of surgery)
14	Subtx	Lt B5	PapCA (0.7cm, no lymphovascular invasion)	ThyGeNEXT	No mutation	19	F	0.7	Yes (no aggressive features)	No
20	Ttx	Isthm B6	PapCA	ThyGeNEXT	BRAF V600E	58	F	1.5	Yes (aggressive mutation)	Yes (increase extent of surgery)
26	Subtx	Right B6	Papillary thyroid carcinoma, 1.8 cm in diameter, that focally reaches posterior surgical margin.	ThyGeNEXT	RET/PTC1	72	F	1.8	Yes (no aggressive features)	No
27	Ttx	Rt B5	PapCA (+LN)	ThyGeNEXT	BRAF V600E	29	F	1.5	Yes (+LN)	No
31	Ttx	Right B6	Sections from the Rt. thyroid lobe show papillary thyroid carcinoma, 1.0 cm in diameter, completely excised. No lymphovascular invasion was seen.	ThyGeNEXT	BRAF V600E	67	F	1.1	Yes (aggressive mutation)	Yes (increase extent of surgery)
34	Ttx	Left B6	papillary thyroid carcinoma, 0.9 cm in diameter, completely excised	ThyGeNEXT	BRAF V600E	64	F	2.1	Yes (aggressive mutation)	Yes (increase extent of surgery)
35	Ttx	Right B6	papillary thyroid carcinoma, 0.9 cm in diameter, completely excised.	ThyGeNEXT	BRAF V600E	53	F	1.5	Yes (aggressive mutation)	Yes (increase extent of surgery)
36	Ttx	Left B6	Lt. - Papillary carcinoma, follicular variant, 4 cm in diameter, .completely excised .No evidence of lymphovascular invasion.	ThyGeNEXT	NRAS, Q61K	32	F	4	No (no aggressive features)	Yes (increase extent of surgery)
38	Subtx	Right B6	PapCA (0.8)	ThyGeNEXT	None	49	F	0.8	Yes (no aggressive features)	No
39	Ttx	Left B6	PapCA (3.4)	ThyGeNEXT	BRAF V600E,TERT	63	F	3.4	Yes (aggressive mutation)	Yes (increase extent of surgery)
F30	Ttx	Rt B6	PapCA (2.8)			30	F	3.2	No (no aggressive features)
F61	Subtx	Lt B6	PapCA (1)			61	F	1	Yes (no aggressive features)
F55	Subtx	Rt B6	PapCA (0.7)			55	F	0.7	Yes (no aggressive features)
F76	Subtx	Rt B5	PapCA (1.2)			76	F	1.4	Yes (no aggressive features)
F69	Ttx + Lt 2-4 neck dissection	Lt B6	PapCA			69	F	2	Yes (+LN)
M74	Subtx	Rt B6	PapCA (1)			74	M	1.1	Yes (no aggressive features)
F67	Ttx	Lt B6	PapCA (1.3)			67	F	2.3	No (no aggressive features)
